# Supplementary material for: A scoping review of multiple deprivation indices in Europe
Source: Eur J Public Health. 2025 Oct 30;35(6):1122–8. doi: 10.1093/eurpub/ckaf190 (PMC12707476; doi:10.1093/eurpub/ckaf190)
Supplement: ckaf190_Supplementary_Data [file ckaf190_supplementary_data.zip]

Archive with 4 entries (4 files):
- ejph-2025-01-om-0031-File004.docx
- ejph-2025-01-om-0031-File005.docx
- ejph-2025-01-om-0031-File006.docx
- ejph-2025-01-om-0031-File007.docx
